# Supplementary material for: Synthesis of Cyclic Hexapeptides via the Hydrazide Method and Evaluation of Their Antibacterial Activities
Source: Molecules. 2025 Jun 3;30(11):2444. doi: 10.3390/molecules30112444 (PMC12156185; doi:10.3390/molecules30112444)
Supplement: Supplementary file 1 [file molecules-30-02444-s001.zip]

Archive with 12 entries (12 files):
- cy-f1.cif
- cy-f10.cif
- cy-f11.cif
- cy-f2.cif
- cy-f3.cif
- cy-f4.cif
- cy-f5.cif
- cy-f6.cif
- cy-f7.cif
- cy-f8.cif
- cy-f9.cif
- Supppt infomation 1.pdf
